# Supplementary material for: Efficient Genome Editing Using ‘NanoMEDIC’ AsCas12a-VLPs Produced with Pol II-Transcribed crRNA
Source: Int J Mol Sci. 2024 Nov 27;25(23):12768. doi: 10.3390/ijms252312768 (PMC11641575; doi:10.3390/ijms252312768)
Supplement: Supplementary file 1 [file ijms-25-12768-s001.zip]

Archive with 1 entries (1 files):
- ijms-3321763-supplementary.pdf
